# Supplementary material for: Novel Liver Stiffness-Based Nomogram for Predicting Hepatocellular Carcinoma Risk in Patients with Chronic Hepatitis B Virus Infection Initiating Antiviral Therapy
Source: Cancers (Basel). 2021 Nov 23;13(23):5892. doi: 10.3390/cancers13235892 (PMC8656676; doi:10.3390/cancers13235892)
Supplement: Supplementary file 1 [file cancers-13-05892-s001.zip]

Archive with 1 entries (1 files):
- cancers-1394915-supplementary.pdf
